# Supplementary material for: Optimization and analysis of rib working resistance in push-the-bit rotary steerable drilling system
Source: PLoS One. 2024 Dec 16;19(12):e0308857. doi: 10.1371/journal.pone.0308857 (PMC11649099; doi:10.1371/journal.pone.0308857)
Supplement: S1 Table — (XLSX) [file pone.0308857.s001.xlsx]

## Sheet: Fig.11(a)
8	59.12	59.87
8.5	104.2	59.87
9	117.2	59.87
9.5	137.9	59.87
10	65.84	59.87
10.5	55.61	59.87
11	54.83	59.87
11.5	56.32	59.87
12	66.58	59.87
12.5	78.25	59.87
13	153.1	59.87

## Sheet: Fig.11(b)
9.5	130.3	118.4
10	104.4	118.4
10.5	79.54	118.4
11	131.9	118.4
11.5	153.6	118.4
12	153.2	118.4
12.5	119.4	118.4
13	103.4	118.4
13.5	133.7	118.4

## Sheet: Fig.11(c)
10.5	91.6	102.3
11	82.5	102.3
11.5	86.2	102.3
12	96.18	102.3
12.5	119.4	102.3
13	93.96	102.3
13.5	102.4	102.3
