# Supplementary material for: Optimization and analysis of rib working resistance in push-the-bit rotary steerable drilling system
Source: PLoS One. 2024 Dec 16;19(12):e0308857. doi: 10.1371/journal.pone.0308857 (PMC11649099; doi:10.1371/journal.pone.0308857)
Supplement: S2 Table — (XLSX) [file pone.0308857.s002.xlsx]

## Sheet: Fig.17(a)
0	0	0
0.5	145.583	37.345
1	200.017	211.414
1.5	581.699	526.631
2	924.769	736.141
2.5	1085.54	1034.9
3	1179.22	1494.44
3.5	1272.9	1540.01
4	1328.6	1632.43
4.5	1347.59	1498.24
5	1200.11	1488.74
5.5	1229.23	1504.57
6	1090.61	1433.67
6.5	1094.4	1440.63
7	1110.23	1417.85
7.5	1122.88	1393.16
8	1088.07	1411.52
8.5	1060.22	1427.34
9	1074.78	1418.48
9.5	1043.76	1412.79
10	1019.71	1419.75
10.5	970.976	1431.77
11	936.158	1413.42
11.5	928.192	1415.95
12	910.58	1407.09
12.5	907.416	1405.19
13	896.027
13.5	906.786
14	918.105
14.5	910.839

## Sheet: Fig.17(b)
0	0	0
0.5	28.033	28.031
1	21.702	283.931
1.5	99.467	333.661
2	236.908	638.391
2.5	302.018	1469.39
3	557.918	2378.15
3.5	1006.42	1599.6
4	1287.48	1734.33
4.5	1378.97	1667.42
5	1553.49	1709.92
5.5	1617.69	1655.66
6	1664.71	1770.5
6.5	1731.62	1719.87
7	1544.45	1688.22
7.5	1456.73	1686.41
8	1425.99	1663.8
8.5	1370.83	1636.68
9	1325.62	1578.8
9.5	1284.93	1505.56
10	1227.06	1424.18
10.5	1225.38	1420.47

## Sheet: Fig.17(c)
0	0	0
0.5	742.657	408.13
1	877.684	435.798
1.5	928.322	811.647
2	971.085	2174.38
2.5	1165.95	2587.12
3	1344.66	2559.45
3.5	1414.16	2441.86
4	1528.02	2421.11
4.5	1841.97	2211.28
5	2227.97	2204.36
5.5	1967.19	2165.16
6	1836.79	2100.6
6.5	1699.11	2116.74
7	1652.77	2098.29
7.5	1629.61	2033.73
8	1507.82	1932.27
8.5	1445.93	1890.77
9	1585.92	1796.23
9.5	1560.45	1794.35
10	1571.36	1790.34
